# Supplementary material for: Core-Sheath Pt-CeO2/Mesoporous SiO2 Electrospun Nanofibers as Catalysts for the Reverse Water Gas Shift Reaction
Source: Nanomaterials (Basel). 2023 Jan 25;13(3):485. doi: 10.3390/nano13030485 (PMC9921642; doi:10.3390/nano13030485)
Supplement: Supplementary file 1 [file nanomaterials-13-00485-s001.zip]

Archive with 1 entries (1 files):
- nanomaterials-2162006-supplementary.pdf
